# Supplementary material for: Clinical Pharmacology of Vinpocetine: Properties Revisited and Introduction of a Population Pharmacokinetic Model for Its Metabolite, Apovincaminic Acid (AVA)
Source: Pharmaceutics. 2023 Oct 20;15(10):2502. doi: 10.3390/pharmaceutics15102502 (PMC10610279; doi:10.3390/pharmaceutics15102502)
Supplement: Supplementary file 1 [file pharmaceutics-15-02502-s001.zip]

Archive with 1 entries (1 files):
- pharmaceutics-2659907-supplementary.pdf
